# Supplementary material for: ANKRD55 is a key regulator of T cell inflammation in multiple sclerosis
Source: J Clin Invest. 2025 Oct 15;135(20):e195214. doi: 10.1172/JCI195214 (PMC12520676; doi:10.1172/JCI195214)
Supplement: Supporting data values [file jci-135-195214-s207.xlsx]

## Sheet: Fig1.C
HC	MS
0.836204	2.14172
1.17737	1.45265
0.640814	2.37006
1.0429	3.73818
1.53103	2.99449
0.77168	1.03464

## Sheet: Fig.1F
Naïve	EAE
0.740483	2.2634
1.0504	2.11943
0.901108	3.88058
1.30801	3.35118
1.27116	1.80255
1.07885	1.68713
0.553587	1.53802
1.09641	2.20394

## Sheet: Fig.1G
Naïve	EAE
1.03839	2.6209
1.04505	0.992567
0.742771	1.30708
1.17379	0.971605
0.797183	1.34551
0.81596	1.60953
0.950615	1.47208
1.43624	1.76591

## Sheet: Fig1.H
	WT											Ankrd55-/-
1	0	0	0	0	0	0	0	0	0	0	0	0	0	0	0	0	0	0	0	0	0	0
2	0	0	0	0	0	0	0	0	0	0	0	0	0	0	0	0	0	0	0	0	0	0
3	0	0	0	0	0	0	0	0	0	0	0	0	0	0	0	0	0	0	0	0	0	0
4	0	0	0	0	0	0	0	0	0	0	0	0	0	0	0	0	0	0	0	0	0	0
5	0	0	0	0	0	0	0	0	0	0	0	0	0	0	0	0	0	0	0	0	0	0
6	0	0	0	0	0	0	0	0	0	0	0	0	0	0	0	0	0	0	0	0	0	0
7	0	0	0	0	0	0	0	0	0	0	0	0	0	0	0	0	0	0	0	0	0	0
8	0	0	0	0	0	0	0	0	0	0	0	0	0	0	0	0	0	0	0	0	0	0
9	0	0	0	0	0	0	0	0	0	0	0	0	0	0	0	0	0	0	0	0	0	0
10	0	0	0	0	0	0	0	0	0	0	0	0	0	0	0	0	0	0	0	0	0	0
11	0	0	0	0	0	0	0	0	0	0	0	0	0	0	0	0	0	0	0	0	0	0
12	0	0	0	0	0	0	0	0	0	0	0	0	0	0	0	0	0	0	0	0	0	0
13	0	0	0	0	0	0	0	0	0	0	0	0	0	0	0	0	0	0	0	0	0	0
14	0	0	0	0	0	0	0	0	0	0	0	0	0	0	0	0	0	0	0	0	0	0
15	0	0	0	0	0	0	0	0	0	0	0	0	0	0	0	0	0	0	0	0	0	0
16	1.5	0	0	0	0	0	0	0	0	0	0	0	0	0	0	0	0	0	0	0	0.5	0
17	2	0.5	0	0	0	1.5	0	0	0	0	0.5	0	0	0	0	0	0	0	0	0	1.5	0
18	2	1.5	0	0.5	0	2	0.5	0	0	0	1	0	1	0	0	1.5	0	0	0	0	1.5	0
19	3	2	0	0	0	3	1.5	0	0	0	1.5	0	1	0	0	2	0	0	0	0	2	0
20	3	4	0	0	0	3.5	1.5	0	1	0.5	2	0	1.5	0	0	2	0.5	0	0	0	2	0
21	3	4.5	0	0	0	4	1.5	0	1.5	0.5	2	0	1.5	0	0	2	1	0	0	0	2	0
22	3	4.75	0	0	0.5	4.5	2	0	2	0.5	2	0	1.5	0	0	2	1.5	0	0	1	2	0
23	3	4.75	0	0	1.5	4.5	2	0	2	0.5	2	0	1.5	0	0	2	1.5	0	0	1	2	0
24	2	4.75	0	0	2	3.5	2	0	2	0.5	2	0	1.5	0	0	2	2	0	0	2	2	0
25	2	4.75	0.5	0	3	4	2	0	2	0.5	2	0	1	0	0	2	2	0	0	1.5	2	0
26	2	4.5	1	0	3	4	2	0	2	0.5	1.5	0	0.5	0	0	2	2	0	0	1	1.5	0
27	1.5	4.5	1	0	3	3	1.5	0	1.5	0	1.5	0	0.5	0	0	1.5	1.5	0	0	0.5	1	0
28	1.5	4.5	1.5	0	3	3	1.5	0	1.5	0	1.5	0	0.5	0	0	1.5	1.5	0	0	0.5	1	0

## Sheet: Fig1.J
	WT						Ankrd55-/-
CD4	13.6137	6.35969	6.2947	14.2278	5.74616	8.7493	8.49662	0.75336	4.3146	3.83035	1.4416	6.05419
CD8	0.497196	0.573144	0.372768	2.03254	0.908264	1.02834	0.24577	0.1022	0.19035	0.31711	0.4505	0.143405
B220	3.14891	2.9539	2.09258	4.9661	1.61263	3.0513	2.43663	0.15476	0.41031	1.02643	0.84694	1.19712
F4/80	1.13645	3.52704	2.61785	4.84037	1.42727	2.37698	0.73731	0.23652	0.38916	0.575805	0.5406	0.804315
Ly6G	2.73458	1.33366	1.41482	3.31073	1.26045	1.83752	1.20778	0.16352	0.43146	0.692635	1.48665	1.71463

## Sheet: Fig1.K
	WT										Ankrd55-/-
Il1β	1.36366	0.856762	0.679647	1.18541	0.828901	1.28167	1.32283	0.989463	0.651462	1.10983	0.998586	0.634359	0.332213	0.508969	0.372896	0.980052	0.600454	0.339797	0.515421	0.385045
Il6	1.35849	0.719191	1.34508	0.942724	0.881303	0.91589	1.41749	0.622314	1.32854	0.939578	1.35103	0.221549	0.302377	0.547293	0.108234	1.3764	0.198266	0.348221	0.50407	0.161716
Ifn-γ	0.987139	1.4858	0.624243	1.2155	0.877759	0.717199	1.49377	1.46669	0.604754	1.06775	0.896701	1.1151	0.617894	0.710455	0.632329	0.733992	0.897984	0.591616	0.734092	0.506539
Il17a	1.16591	0.993602	0.348555	2.53332	0.832951	1.17365	1.24219	1.13307	0.412185	2.30968	0.491033	0.147282	0.137792	0.338691	0.130808	0.387771	0.174796	0.111905	0.360312	0.140469
Tnf-α	1.57183	1.37414	0.588689	1.10976	0.838276	0.845401	1.44654	1.32377	0.714762	0.769695	0.435779	0.667338	0.390544	0.520498	0.432161	0.47422	0.729925	0.420281	0.50668	0.639022
Csf2	1.34865	1.18005	0.534244	0.948535	1.15586	1.07275	1.22955	1.22014	0.627595	1.12366	0.522016	0.583717	0.385688	0.693598	0.493744	0.439772	0.541976	0.385329	0.638079	0.456292
Cxcl9	1.20942	1.1311	1.17932	0.591122	1.39543	0.75146	1.31325	1.11152	1.2274	0.623457	0.623215	0.491172	2.07938	0.735205	0.842172	0.76096	0.598501	0.52541	2.11718	0.745186
Ccl20	1.40888	0.771265	0.658494	1.39006	1.21733	0.825899	1.1128	1.21785	0.631364	1.16872	1.29199	0.466168	0.450163	1.14201	0.681847	1.69237	0.781572	1.00785	0.815518	1.16292

## Sheet: Fig3.A
WT	Ankrd55-/-
29.4	24.3
24.8	25.3
26.9	23.3
20.9	22.7
22.8	17.7
23.8	17.4
27.1	19.2
26.7	15.1
23.7	20.7
27.4	22.4
23.9	22.2
31.4	24.1
20.5	26.3
23.5	23
22.9	26.3
27.5	18.5
26	17.6
24.4	19.9

## Sheet: Fig3.B
WT	Ankrd55-/-
22.2	19.6
22	15.9
22.8	19.4
26	17.8
22.1	17.3
26.4	19.5
22	20.2
24.4	16.6
23.3	20.6
26.7	17.4
21.8	19.1
24.7	20.5

## Sheet: Fig3.C
WT	Ankrd55-/-
78.81	46.68
83.87	49.52
69.44	34.16
86.45	48.96
86.45	75.89
87.43	82.35
86.94	85.3
81.18	84.35
86.17	83.66
84.11	83.11

## Sheet: Fig3.D
WT	Ankrd55-/-
81.83	64.95
78.28	64.78
83.21	72.51
81.19	73.36
81.35	69.42
80.28	71.34
79.24	73.41
74.96	72.5
80.34	76.43
80.92	71.22
80.38	75.92
77.94	71.36

[truncated: 41 more sheets: Fig3.E, Fig3.F, Fig3.G, Fig3.H, Fig3.J, Fig3.K, Fig4B, Fig4.C, Fig4.E, Fig4.G, Fig4.I, Fig4.H, Fig5.C, Fig5.D, Fig5.E, Fig5.F, Fig5.G, Fig7.H, Fig7.I, Fig7.J …]
